# Supplementary material for: Preparation of Cholesterol-Modified Hyaluronic Acid Nanogel-Based Hydrogel and the Inflammatory Evaluation Using Macrophage-like Cells
Source: Gels. 2023 Oct 31;9(11):866. doi: 10.3390/gels9110866 (PMC10671248; doi:10.3390/gels9110866)
Supplement: Supplementary file 1 [file gels-09-00866-s001.zip]

Archive with 1 entries (1 files):
- gels-2665074-supplementary.pdf
